# Supplementary material for: The PPAR-γ Agonist Pioglitazone Modulates Proliferation and Migration in HUVEC, HAOSMC and Human Arteriovenous Fistula-Derived Cells
Source: Int J Mol Sci. 2023 Feb 23;24(5):4424. doi: 10.3390/ijms24054424 (PMC10003103; doi:10.3390/ijms24054424)
Supplement: Supplementary file 1 [file ijms-24-04424-s001.zip]

Archive with 1 entries (1 files):
- ijms-2161770-supplementary.pdf
